# Supplementary material for: High Performance GaN-Based Ultraviolet Photodetector via Te/Metal Electrodes
Source: Materials (Basel). 2023 Jun 24;16(13):4569. doi: 10.3390/ma16134569 (PMC10342670; doi:10.3390/ma16134569)
Supplement: Supplementary file 1 [file materials-16-04569-s001.zip]

Archive with 1 entries (1 files):
- materials-2429345-supplementary.pdf
